# Supplementary material for: Qualitative modelling of social determinants of health using group model building: the case of debt, poverty, and health
Source: Int J Equity Health. 2022 May 19;21:72. doi: 10.1186/s12939-022-01676-7 (PMC9118602; doi:10.1186/s12939-022-01676-7)
Supplement: Supplementary file 4 — Additional file 4. [file 12939_2022_1676_MOESM4_ESM.xlsx]

## Sheet: Sheet1
		Effect (Y)
		Population health	Participation in society	Financial skills	Total debts	Shame	Stress	Social contacts	Health skills/healthy behaviour	Healthcare utilisation/avoidance	Difference income and expenditures	Expenditures (fixed and variable)	Costs due to delay in payments	Resilience	Use of services/provisions	Stigma on poor health	Physical mobility	Exchange of knowledge and experiences	Quality of timing of income/expenditures individual
Cause (X)	Population health					9, 18, 23, 42, 58	26, 29, 33, 55	22, 35, 43, 62	2, 32, 56, 68	31, 48				46		******	13, 24
	Participation in society							36, 51
	Financial skills														34, 41				***, 16, 64
	Total debts					37, 53, 67	1, 20, 21, 34, 37, 53, 67, 69					55
	Shame	17, 18, 37, 42						18, 28, 61							34
	Stress	19, 20, 26, 37, 49, 54, 60, 63										30
	Social contacts	19, 26, 35, 40	36, 48														11	12
	Health skills/healthy behaviour	2, 32, 56, 69										5, 57
	Healthcare utilisation/avoidance	48										*******
	Difference income and expenditures		6, 36, 59		*, 7, 38		10, 14		19, 39	3, 4, 65							36
	Expenditures (fixed and variable)										*******
	Costs due to delay in payments				46						47
	Resilience						**, 14, 25, 60
	Use of services/provisions		******								15, 50
	Stigma on poor health					8, 52
	Physical mobility		36
	Exchange of knowledge and experiences			12, 45, 64		66
	Quality of timing of income/expenditures individual												***, ****, 27, 44, 70
*	Only evidence for a positive relationship was found, rather than the modelled negative relationship. However, people with higher incomes are more often able to succesfully make their debt payments (39).
**	There is evidence supporting that resilience is of influence, but it seems that it is mostly considered to be a moderating factor.
***	Quality of timing of income and expenditures is here taken as being part of the broader concept of money management.
****	Costs due to delay in payments were inferred to come from the proxy of failure to make debt payments.
******	Evidence was not found in this literature search.
*******	Evidence was not found, possibly because the relationship may be inferred based on logic.
	Literature
1	Abbo C, Ekblad S, Waako P, Okello E, Muhwezi W, Musisi S. Psychological distress and associated factors among the attendees of traditional healing practices in Jinja and Iganga districts, Eastern Uganda: a cross-sectional study. International Journal of Mental Health Systems. 2008;2(1):1-9.
2	Afshin A, Sur PJ, Fay KA, Cornaby L, Ferrara G, Salama JS, et al. Health effects of dietary risks in 195 countries, 1990–2017: a systematic analysis for the Global Burden of Disease Study 2017. The Lancet. 2019;393(10184):1958-72.
3	Ahmed SM, Lemkau JP, Nealeigh N, Mann B. Barriers to healthcare access in a non‐elderly urban poor American population. Health & social care in the community. 2001;9(6):445-53.
4	Åhs A, Burell G, Westerling R. Care or not care—that is the question: predictors of healthcare utilisation in relation to employment status. International journal of behavioral medicine. 2012;19(1):29-38.
5	Barbić D, Lučić A, Chen JM. Measuring responsible financial consumption behaviour. International journal of consumer studies. 2019;43(1):102-12.
6	Barry B. Social exclusion, social isolation and the distribution of income. 1998.
7	Beer C, Schürz M. characteristics of Household Debt in Austria. Monetary Policy & the Economy. 2007;2:58-79.
8	Berterö C. Living with social anguish: shame and guilt in lung cancer patients. The Open Area Studies Journal. 2008;1(1).
9	Browne JL, Ventura A, Mosely K, Speight J. ‘I call it the blame and shame disease’: a qualitative study about perceptions of social stigma surrounding type 2 diabetes. BMJ open. 2013;3(11):e003384.
10	Brüggen EC, Hogreve J, Holmlund M, Kabadayi S, Löfgren M. Financial well-being: A conceptualization and research agenda. Journal of Business Research. 2017;79:228-37.
11	Cao J, Rammohan A. Social capital and healthy ageing in Indonesia. BMC Public Health. 2016;16(1):1-14.
12	Capuano A, Ramsay I. What causes suboptimal financial behaviour? An exploration of financial literacy, social influences and behavioural economics. An Exploration of Financial Literacy, Social Influences and Behavioural Economics (March 23, 2011) U of Melbourne Legal Studies Research Paper. 2011(540).
13	Cleaver S, Hunter D, Ouellette‐Kuntz H. Physical mobility limitations in adults with intellectual disabilities: a systematic review. Journal of Intellectual Disability Research. 2009;53(2):93-105.
14	Crielaard L, Nicolaou M, Sawyer A, Quax R, Stronks K. Understanding the impact of exposure to adverse socioeconomic conditions on chronic stress from a complexity science perspective. BMC medicine. 2021;19(1):1-20.
15	Deshpande M. Does welfare inhibit success? The long-term effects of removing low-income youth from the disability rolls. American Economic Review. 2016;106(11):3300-30.
16	Dewi V, Febrian E, Effendi N, Anwar M. Financial Literacy among the Millennial Generation: Relationships between Knowledge, Skills, Attitude, and Behavior. Australasian Accounting, Business and Finance Journal. 2020;14(4):24-37.
17	Dickerson SS, Gruenewald TL, Kemeny ME. When the social self is threatened: Shame, physiology, and health. Journal of personality. 2004;72(6):1191-216.
18	Dolezal L, Lyons B. Health-related shame: an affective determinant of health? Medical humanities. 2017;43(4):257-63.
19	Drentea P, Lavrakas PJ. Over the limit: the association among health, race and debt. Social science & medicine. 2000;50(4):517-29.
20	Drentea P, Reynolds JR. Neither a borrower nor a lender be: The relative importance of debt and SES for mental health among older adults. Journal of aging and health. 2012;24(4):673-95.
21	Drentea P. Age, debt and anxiety. Journal of health and Social Behavior. 2000:437-50.
22	Emerson E, Fortune N, Llewellyn G, Stancliffe R. Loneliness, social support, social isolation and wellbeing among working age adults with and without disability: Cross-sectional study. Disability and health journal. 2021;14(1):100965.
23	Fleury V, Catalano Chiuvé S, Forjaz MJ, Di Marco M, Messe M, Debove I, et al. Embarrassment and Shame in People With Parkinson's Disease: A New Tool for Self-Assessment. Frontiers in neurology. 2020;11:779.
24	Francis DM, Adams R. Are we promoting the health of people with physical mobility impairments? A literature review. Health Education. 2010.
25	Franklin TB, Saab BJ, Mansuy IM. Neural mechanisms of stress resilience and vulnerability. Neuron. 2012;75(5):747-61.
26	García EL, Banegas J, Perez-Regadera AG, Cabrera RH, Rodriguez-Artalejo F. Social network and health-related quality of life in older adults: a population-based study in Spain. Quality of life research. 2005;14(2):511-20.
27	Hamid FS, Loke YJ. Financial literacy, money management skill and credit card repayments. International Journal of Consumer Studies. 2021;45(2):235-47.
28	Hartling LM, Rosen W, Walker M, Jordan JV. Shame and humiliation: From isolation to relational transformation (Work in Progress No. 88). Wellesley, MA: Stone Center Working Paper Series. 2000.
29	Haugland T, Wahl AK, Hofoss D, DeVon HA. Association between general self-efficacy, social support, cancer-related stress and physical health-related quality of life: a path model study in patients with neuroendocrine tumors. Health and quality of life outcomes. 2016;14(1):1-7.
30	Haushofer J, Fehr E. On the psychology of poverty. science. 2014;344(6186):862-7.
31	Heggestad T, Lilleeng SE, Ruud T. Patterns of mental health care utilisation: distribution of services and its predictability from routine data. Social psychiatry and psychiatric epidemiology. 2011;46(12):1275-82.
32	Hensing G. The health consequences of alcohol and drug abuse: Health in Sweden: The National Public Health report 2012. Chapter 11. Scandinavian journal of public health. 2012;40(9_suppl):211-28.
33	Jackson JJ, Weston SJ, Schultz LH. Personality development and health. Personality development across the lifespan: Elsevier; 2017. p. 371-84.
34	Jiménez-Solomon OG, Méndez-Bustos P, Swarbrick M, Díaz S, Silva S, Kelley M, et al. Peer-supported economic empowerment: A financial wellness intervention framework for people with psychiatric disabilities. Psychiatric rehabilitation journal. 2016;39(3):222.
35	Kawachi I, Berkman LF. Social ties and mental health. Journal of Urban health. 2001;78(3):458-67.
36	Kenyon S, Lyons G, Rafferty J. Transport and social exclusion: investigating the possibility of promoting inclusion through virtual mobility. Journal of Transport Geography. 2002;10(3):207-19.
37	Lange C, Byrd M. The relationship between perceptions of financial distress and feelings of psychological well-being in New Zealand university students. International journal of adolescence and youth. 1998;7(3):193-209.
38	Lanning J, Rose J. What are the consequences of missed payments on consumer debts? Chicago Fed Letter. 2020;437(1).
39	Livingstone SM, Lunt PK. Predicting personal debt and debt repayment: Psychological, social and economic determinants. Journal of economic psychology. 1992;13(1):111-34.
40	Loignon C, Hudon C, Goulet É, Boyer S, De Laat M, Fournier N, et al. Perceived barriers to healthcare for persons living in poverty in Quebec, Canada: the EQUIhealThY project. International journal for equity in health. 2015;14(1):1-11.
41	Lusardi A, Mitchell OS. The economic importance of financial literacy: Theory and evidence. Journal of economic literature. 2014;52(1):5-44.
42	Lyons B, Dolezal L. Shame, stigma and medicine. Medical humanities. 2017;43(4):208-10.
43	Macdonald SJ, Deacon L, Nixon J, Akintola A, Gillingham A, Kent J, et al. ‘The invisible enemy’: disability, loneliness and isolation. Disability & Society. 2018;33(7):1138-59.
44	Madern T, Van Der SA. Financial attitudes and skills as early-warning signs of financial problems. Dutch National Institute for Family Finance Information. 2012.
45	Mancebón MJ, Ximénez‐de‐Embún DP, Mediavilla M, Gómez‐Sancho JM. Factors that influence the financial literacy of young Spanish consumers. International Journal of Consumer Studies. 2019;43(2):227-35.
46	McEwen BS. In pursuit of resilience: stress, epigenetics, and brain plasticity. Annals of the New York Academy of Sciences. 2016;1373(1):56-64.
47	Mikuš M. Making debt work: devising and debating debt collection in Croatia. Financialization: relational approaches New York: Berghahn Books. 2020:241-65.
48	Mills V, Van Hooff M, Baur J, McFarlane AC. Predictors of mental health service utilisation in a non-treatment seeking epidemiological sample of Australian adults. Community mental health journal. 2012;48(4):511-21.
49	Norvilitis JM, Szablicki PB, Wilson SD. Factors influencing levels of credit‐card debt in College Students 1. Journal of applied social psychology. 2003;33(5):935-47.
50	O'Campo P, Molnar A, Ng E, Renahy E, Mitchell C, Shankardass K, et al. Social welfare matters: a realist review of when, how, and why unemployment insurance impacts poverty and health. Social Science & Medicine. 2015;132:88-94.
51	Parigi P, State B, Dakhlallah D, Corten R, Cook K. A community of strangers: The dis-embedding of social ties. PloS one. 2013;8(7):e67388.
52	Pepper GV, Nettle D. Strengths, altered investment, risk management, and other elaborations on the behavioural constellation of deprivation. Behavioral and Brain Sciences. 2017;40.
53	Rantakeisu U, Starrin B, Hagquist C. Financial hardship and shame: A tentative model to understand the social and health effects of unemployment. The British Journal of Social Work. 1999;29(6):877-901.
54	Roberts R, Golding J, Towell T, Weinreb I. The effects of economic circumstances on British students' mental and physical health. Journal of American College Health. 1999;48(3):103-9.
55	Rodkjaer L, Sodemann M, Ostergaard L, Lomborg K. Disclosure decisions: HIV-positive persons coping with disease-related stressors. Qualitative Health Research. 2011;21(9):1249-59.
56	Room R, Babor T, Rehm J. Alcohol and public health. The lancet. 2005;365(9458):519-30.
57	Rootman C, Antoni X. Investigating financial literacy to improve financial behaviour among Black consumers. Journal of Economic and Financial Sciences. 2015;8(2):474-94.
58	Rzepa T, Jakubowicz O, Witmanowski H, Żaba R. Disease-induced level of shame in patients with acne, psoriasis and syphilis. Advances in Dermatology and Allergology/Postȩpy Dermatologii I Alergologii. 2013;30(4):233.
59	Samuel K, Alkire S, Zavaleta D, Mills C, Hammock J. Social isolation and its relationship to multidimensional poverty. Oxford Development Studies. 2018;46(1):83-97.
60	Schetter CD, Dolbier C. Resilience in the context of chronic stress and health in adults. Social and Personality Psychology Compass. 2011;5(9):634-52.
61	Schimmenti A. Unveiling the hidden self: Developmental trauma and pathological shame. Psychodynamic Practice. 2012;18(2):195-211.
62	Shankar A, McMunn A, Demakakos P, Hamer M, Steptoe A. Social isolation and loneliness: Prospective associations with functional status in older adults. Health psychology. 2017;36(2):179.
63	Steptoe A, Kivimäki M. Stress and cardiovascular disease. Nature Reviews Cardiology. 2012;9(6):360-70.
64	Sundarasen SDD, Rahman MS, Othman NS, Danaraj J. Impact of financial literacy, financial socialization agents, and parental norms on money management. Journal of Business Studies Quarterly. 2016;8(1):137.
65	Van Doorslaer E, Masseria C. Income-related inequality in the use of medical care in 21 OECD countries: OECD Paris; 2004.
66	Van Vliet KJ. Shame and resilience in adulthood: A grounded theory study. Journal of counseling psychology. 2008;55(2):233.
67	Walker R, Kyomuhendo GB, Chase E, Choudhry S, Gubrium EK, Nicola JY, et al. Poverty in global perspective: is shame a common denominator? Journal of Social Policy. 2013;42(2):215-33.
68	West R. Tobacco smoking: Health impact, prevalence, correlates and interventions. Psychology & health. 2017;32(8):1018-36.
69	Xu Y. Ethnic variations in the relationship between socioeconomic status and psychological distress among Latino adults. Race and Social Problems. 2011;3(3):212.
70	Zhang T, DeVaney SA. Determinants of consumer’s debt repayment patterns. Consumer Interests Annual. 1999;45:65-70.
